# Supplementary material for: Site-saturation mutagenesis of 500 human protein domains
Source: Nature. 2025 Jan 8;637(8047):885–94. doi: 10.1038/s41586-024-08370-4 (PMC11754108; doi:10.1038/s41586-024-08370-4)
Supplement: Supplementary file 3 — Supplementary Tables 1–5 [file 41586_2024_8370_MOESM3_ESM.zip]

Archive with 5 entries (5 files):
- 2024-04-08512B-s3/SupplementaryTable1.txt
- 2024-04-08512B-s3/SupplementaryTable2.txt
- 2024-04-08512B-s3/SupplementaryTable3.txt
- 2024-04-08512B-s3/SupplementaryTable4.txt
- 2024-04-08512B-s3/SupplementaryTable5.txt
