# Supplementary material for: Site-saturation mutagenesis of 500 human protein domains
Source: Nature. 2025 Jan 8;637(8047):885–94. doi: 10.1038/s41586-024-08370-4 (PMC11754108; doi:10.1038/s41586-024-08370-4)
Supplement: Supplementary file 3 — Supplementary Tables 1–5 [file 41586_2024_8370_MOESM3_ESM.zip › 2024-04-08512B-s3/SupplementaryTable1.txt]

library	aa size range	number of domains	nt variants	aa variants	aa variants detected	nb. retained domains	nb. retained variants
D1	19-28	373	260832	172894	165954	54	24067
D2	69-83	112	228160	168649	153043	51	69771
D3	87-99	41	116032	72954	68216	34	57830
D4	71-86	94	239456	149755	130201	55	80087
D5	59-70	103	208960	130682	118766	50	60689
D6	59-70	97	200128	125135	111574	63	75133
D7	46-58	111	189632	117447	106897	64	64478
D8	46-58	156	263200	164628	155314	72	74922
D9	27-45	161	207328	128440	108151	79	56557
total		1248	1913728	1230584	1118116	522	563534
